# Supplementary material for: Negative Correlation between Lipid Content and Antibiotic Activity in Streptomyces: General Rule and Exceptions
Source: Antibiotics (Basel). 2020 May 26;9(6):280. doi: 10.3390/antibiotics9060280 (PMC7344866; doi:10.3390/antibiotics9060280)
Supplement: Supplementary file 1 [file antibiotics-09-00280-s001.zip]

Archive with 2 entries (2 files):
- Supplementary figures.pdf
- Supplementary Table 1.pdf
